# Supplementary material for: KRBP72 facilitates ATPase-dependent editing progression through a structural roadblock in mitochondrial A6 mRNA
Source: Nucleic Acids Res. 2024 Dec 3;53(2):gkae1153. doi: 10.1093/nar/gkae1153 (PMC11754742; doi:10.1093/nar/gkae1153)
Supplement: gkae1153_Supplemental_Files [file gkae1153_supplemental_files.zip]

Archive with 2 entries (2 files):
- KRBP72 SUPPLEMENTAL FIGURES  Rev2 Oct25 LR.pdf
- KRBP72_Supp_Table S2 and S3 July 15 LR FINAL.xlsx
