# Supplementary material for: KRBP72 facilitates ATPase-dependent editing progression through a structural roadblock in mitochondrial A6 mRNA
Source: Nucleic Acids Res. 2024 Dec 3;53(2):gkae1153. doi: 10.1093/nar/gkae1153 (PMC11754742; doi:10.1093/nar/gkae1153)
Supplement: gkae1153_Supplemental_Files [file gkae1153_supplemental_files.zip › KRBP72_Supp_Table S2 and S3 July 15 LR FINAL.xlsx]

## Sheet: Table S2
Table S2. Total fragments and unique sequences in the RNAi deep sequencing samples.
Breakdown of each deep sequencing sample used in this study. Standard alignments (i.e. no non-T insertions, deletions or SNPs) and non-standard (i.e. with non-T errors) with a breakdown of the number of mismatches within the non-standard sequences (1, 2, >3) are shown. (A) A6 3' region fragments (decollapsed). (B) A6 3' region unique (collapsed) sequences. (C) A6 central region fragments (decolla…
A) A6 3' Region Fragments											B) A6 3' Region Unique Sequences
Cell type	Replicate	Induction	Standard Alignments	Non-Standard	1-Mismatch	2-Mismatch	>3-Mismatch	Indels	Total		Cell type	Replicate	Induction	Standard Alignments	Non-Standard	1-Mismatch	2-Mismatch	>3-Mismatch	Indels	Total
KRBP72 RNAi	1	-	392840 (57.06%)	295653 (42.94%)	8863 (1.29%)	480 (0.07%)	138 (0.02%)	286172 (41.56%)	688493		KRBP72 RNAi	1	-	58258 (40.61%)	85208 (59.39%)	5280 (3.68%)	469 (0.33%)	138 (0.10%)	79321 (55.29%)	143466
KRBP72 RNAi	1	+	298904 (60.93%)	191663 (39.07%)	7413 (1.51%)	414 (0.08%)	125 (0.03%)	183711 (37.45%)	490567		KRBP72 RNAi	1	+	48316 (40.22%)	71810 (59.78%)	4780 (3.98%)	403 (0.34%)	125 (0.10%)	66502 (55.36%)	120126
KRBP72 RNAi	2	-	419803 (59.44%)	286427 (40.56%)	9423 (1.33%)	473 (0.07%)	137 (0.02%)	276394 (39.14%)	706230		KRBP72 RNAi	2	-	61078 (42.70%)	81965 (57.30%)	5505 (3.85%)	462 (0.32%)	136 (0.10%)	75862 (53.03%)	143043
KRBP72 RNAi	2	+	293920 (59.60%)	199221 (40.40%)	6497 (1.32%)	351 (0.07%)	85 (0.02%)	192288 (38.99%)	493141		KRBP72 RNAi	2	+	47072 (42.62%)	63362 (57.38%)	4219 (3.82%)	340 (0.31%)	85 (0.08%)	58718 (53.17%)	110434
		Total	1405467	972964	32196	1718	485	938565	2378431				Total	214724	302345	19784	1674	484	280403	517069
C) A6 Central Region Fragments											D) A6 Central Region Unique Sequences
Cell type	Replicate	Induction	Standard Alignments	Non-Standard	1-Mismatch	2-Mismatch	>3-Mismatch	Indels	Total		Cell type	Replicate	Induction	Standard Alignments	Non-Standard	1-Mismatch	2-Mismatch	>3-Mismatch	Indels	Total
KRBP72 RNAi	1	-	333408 (46.93%)	377022 (53.07%)	6748 (0.95%)	284 (0.04%)	62 (0.01%)	369928 (52.07%)	710430		KRBP72 RNAi	1	-	79283 (29.98%)	185202 (70.02%)	5549 (2.10%)	283 (0.11%)	62 (0.02%)	179308 (67.80%)	264485
KRBP72 RNAi	1	+	379575 (54.20%)	320692 (45.80%)	7717 (1.10%)	380 (0.05%)	68 (0.01%)	312527 (44.63%)	700267		KRBP72 RNAi	1	+	65735 (28.43%)	165471 (71.57%)	5838 (2.53%)	380 (0.16%)	68 (0.03%)	159185 (68.85%)	231206
KRBP72 RNAi	2	-	445372 (52.79%)	398255 (47.21%)	8811 (1.04%)	397 (0.05%)	85 (0.01%)	388962 (46.11%)	843627		KRBP72 RNAi	2	-	99470 (31.73%)	213981 (68.27%)	7009 (2.24%)	393 (0.13%)	85 (0.03%)	206494 (65.88%)	313451
KRBP72 RNAi	2	+	299862 (56.24%)	233335 (43.76%)	5916 (1.11%)	265 (0.05%)	47 (0.01%)	227107 (42.59%)	533197		KRBP72 RNAi	2	+	54878 (30.07%)	127619 (69.93%)	4657 (2.55%)	265 (0.15%)	47 (0.03%)	122650 (67.21%)	182497
		Total	1458217	1329304	29192	1326	262	1298524	2787521				Total	299366	692273	23053	1321	262	667637	991639

## Sheet: Table S3 
Table S3. Determination of A6 Central Region Exacerbated Junction End Sites (EJES) in KRBP72 RNAi cells.
The number of sequences (norm. count) at each Junction End site (JES) for the uninduced and induced KRBP72 RNAi samples are shown with the associated p and adjusted p (padj) values for that replicate. Sites are considered significantly increased if p < 0.05 and padj < 0.05 and the norm. count is greater than the average of the uninduced samples. If a JES is significantly increased in both replica…
0
…..	Average of Uninduced	KRBP72 RNAi
		Replicate 1			Replicate 2
JES	norm. count	norm. count	p value	padj value	norm. count	p value	padj value
88	379.701	287.163	0	0	235.108	0	0
89	828.426	614.372	0	0	504.565	0	0
90	223.382	159.39	4.08e-05	5.4e-05	123.724	2e-10	3e-10
91	624.407	467.102	0	0	404.853	0	0
92	90.5709	66.391	0	0	54.6921	0	0
93	1531.26	1163.15	0	0	979.119	0	0
94	447.202	377.267	1.28e-08	2e-08	314.479	0	0
95	211.734	184.946	0.0190718	0.0218765	166.744	8.26e-05	0.000100612
96	240.277	220.513	0.0437377	0.0487363	202.427	0.000112533	0.000132993
97	10364.1	9789.12	0	0	9209.91	0	0
98	1060.2	960.554	0	0	858.063	0	0
99	2613.89	2659.3	0.094683	0.099801	2453.13	3.3e-09	5.6e-09
100	2782.19	2922.76	0.000228692	0.000283143	2729.59	0.167936	0.187129
101	4081.46	4173.11	0.400453	0.400453	3977.84	0.341725	0.355394
102	1539.52	1820.21	0	0	1891.21	0	0
103	2532.89	3428.59	0	0	3659.02	0	0
104	635.219	655.219	0	0	674.648	0	0
105	389.874	381.756	0.0791251	0.0845447	389.85	0.995876	0.995876
106	9536.93	8833.9	0.0643528	0.0697156	9238.27	0.431985	0.437595
107	8803.27	8337.3	0.0162185	0.0191673	8469.59	0.0851617	0.0962697
108	1312.94	1212.17	0.161041	0.167483	1232.24	0.261686	0.27961
109	1373.98	1164.49	1.5e-07	2.16e-07	1193.89	6.3e-06	8.19e-06
110	3796.85	3458.41	0.000117118	0.000147342	3423.26	2.12e-05	2.71e-05
111	2413.74	1835.28	1.5e-09	2.6e-09	1917.23	2.17e-07	2.96e-07
112	1003.74	793.814	0	0	778.367	0	0
113	737.222	581.738	0	0	560.601	0	0
114	2392.04	1837.67	3e-10	6e-10	1920.24	8.28e-08	1.24e-07
115	461.701	378.617	0	0	406.198	0	0
116	952.998	879.729	1e-10	1e-10	872.751	0	0
117	319.285	287.984	0.0623246	0.0684693	275.135	0.00855871	0.00981735
118	394.168	381.776	0.0171627	0.0199804	362.509	1.1e-09	2e-09
119	835.263	828.335	0.279091	0.286436	829.058	0.332363	0.350328
120	1793.69	1429.04	0	0	1505.71	0	0
121	9493.14	16285.3	0	0	16690.9	0	0
122	137.94	309.323	0	0	325.825	0	0
123	58.7627	159.142	0	0	147.072	0	0
124	1329.81	5800.98	0	0	5967.75	0	0
125	914.673	2173.81	0	0	2153.67	0	0
126	145.412	707.636	0	0	692.653	0	0
127	401.064	344.094	0	0	362.84	7.29e-08	1.12e-07
128	443.308	404.166	0	0	401.526	0	0
129	126.292	91.6933	0	0	91.0448	0	0
130	295.33	200.509	0	0	200.431	0	0
131	794.263	699.767	0.00371266	0.00445519	695.664	0.00246506	0.00286978
132	2438.08	1753.92	0	0	1728.49	0	0
133	3383.83	3238.74	0.377743	0.382648	3243.52	0.393669	0.404029
134	67.7574	78.5155	0.00169088	0.00206076	72.3681	0.178417	0.196008
135	552.167	328.028	0	0	339.498	0	0
136	1391.01	1061	0	0	1158.89	0	0
137	25.2413	18.7076	0.0315171	0.035628	21.6773	0.240781	0.260846
138	1993.28	970.866	3.97e-08	6.07e-08	1145.87	5.31e-06	7.02e-06
139	485.256	181.806	7.9e-09	1.26e-08	208.102	1.36e-07	1.97e-07
140	115.586	147.275	0	0	153.405	0	0
141	169.48	84.0499	0	0	80.0391	0	0
142	326.733	145.179	7.48e-08	1.12e-07	153.075	2.67e-07	3.59e-07
143	1670.05	465.039	0	0	455.554	0	0
144	24.4576	6.5866	0	0	11.0051	0	0
145	229.039	74.3024	0	0	69.0338	0	0
146	109.298	22.3973	1e-09	1.8e-09	22.678	1.2e-09	2e-09
147	560.325	127.524	0	0	129.396	0	0
148	12.9206	4.7428	2.31e-06	3.17e-06	3.6685	9.07e-08	1.33e-07
149	218.824	44.2649	0	0	41.02	0	0
150	195.49	40.3123	0	0	40.0192	0	0
151	183.014	47.1647	1e-10	1e-10	46.6898	0	1e-10
152	117.804	23.4508	2.3e-09	3.7e-09	25.3459	4.7e-09	7.4e-09
153	277.044	67.1895	2.86e-05	3.85e-05	64.3652	2.23e-05	2.81e-05
154	90.57	24.2412	0	0	21.6773	0	0
155	55.6594	12.1208	0	0	11.0055	0	0
156	65.2487	14.7548	0	0	13.3398	0	0
157	51.7681	11.5936	0.000102918	0.0001316	11.6725	0.000106196	0.000127435
158	996.979	219.479	1.4e-09	2.5e-09	239.783	3.7e-09	6.1e-09
159	824.899	194.452	9.51e-08	1.4e-07	183.757	5.75e-08	8.97e-08
160	535.832	105.658	2.6e-09	4.3e-09	109.387	3.6e-09	6e-09
161	507.217	120.941	2.59e-07	3.67e-07	117.058	1.96e-07	2.73e-07
162	357.949	84.5818	8.06e-05	0.000104745	75.7045	4.69e-05	5.8e-05
163	243.802	58.2328	7e-10	1.4e-09	55.3608	4e-10	7e-10
164	159.115	42.4227	4.35e-07	6.06e-07	38.686	1.84e-07	2.61e-07
165	385.446	186.284	0	0	176.087	0	0
